# Supplementary material for: Skeleton binding protein-1-mediated parasite sequestration inhibits spontaneous resolution of malaria-associated acute respiratory distress syndrome
Source: PLoS Pathog. 2021 Nov 29;17(11):e1010114. doi: 10.1371/journal.ppat.1010114 (PMC8659713; doi:10.1371/journal.ppat.1010114)
Supplement: S1 Data — The underlying numerical data for Fig panels 1A, 1B, 2B, 2C, 2D, 3A, 3B, 3C, 3D, 3E, 3F, 3G, 3H, 4A, 4B, 5A, 5B, 5C, 5D, 6A, 6B, 6C, 6D, 6E, 6F, 6G, 6H, 6I, 7H, 7I, 7J, 7K, 7L, 7M, 8A, 8B, 8C, 8D, 8E, 8F, 8G, 8H, 8I, 9A, 9B, 9C, 9E, 9G, 9I, 9K and numerical data for Supplementary Figure panel S2A, S2B, S3A, S3B, S4A, S4B, S4C, S4D, S4E, S4F, S4G, S4H, S4I, S5A, S5B, S5C, S5D, S5E, S5F, S5G, S5H, S6A, S6B and S6C. (XLSX) [file ppat.1010114.s009.xlsx]

## Sheet: Fig 1A
RNA parasite 18S/mouse 18S
10^7 WT	10^7 SBP-1 KO
0.00072789	6.9874e-05
0.00060906	5.8927e-05
0.0003287	1.7955e-05
0.00031498	3.5436e-05
0.00020319	5.127e-05
0.00025061	1.9271e-05
0.00011948	1.0642e-05
0.00011486

## Sheet: Fig 1B
RNA parasite 18S/mouse 18S
10^8 WT	10^8 SBP-1 KO
0.00494879	0.00049059
0.00640585	0.00013042
0.00430396	0.0001502
0.00528476	0.00121197
0.0030519	0.00024833
0.00475544	0.00086561
0.00072581	1.5034e-06
0.00400841

## Sheet: Fig 2B
Whole body radiance
WT day 5	SBP-1 KO day 5	WT day 7	SBP-1 KO day 7	WT day 8	SBP-1 KO day 8	SBP-1 KO day 11
3667	440.8	32460	4251		6036	654.5
2342	1117	26670	3455	9914	5791	1480
2734	442.7	22160	3198	16940	4439	3203
5581	174		1485		1421
1877	127.2	16860	1922		3892	3714
2427	348.6	30430	3302	11180	5432	1069
						3745
2977	422.1	8473	2900	11530	1541	2827
1932	751.7	22010	5682	7301	3652	433
1708	909.3	22850	4525	8621	3257	2575
939.7	607.1	9034	2913	9733	2524
2915	107.8	23060	1603		2295
1830	820.6	14050	4919	6652	2177

## Sheet: Fig 2C
Lung region radiance
WT day 5	SBP-1 KO day 5	WT day 7	SBP-1 KO day 7	WT day 8	SBP-1 KO day 8	SBP-1 KO day 11
726.8	95.63	6850	1307		2038	281.7
431.7	164.8	5652	832.7	2421	1578	471.1
589	72.74	5290	837.6	4813	1684	1010
962.3	42.22		417.6		477.8
503.9	21.43	4113	256.6		1217	1240
556.8	66.26	7500	1056	3464	2373	340
						1420
376.7	94.93	2583	730.1	4010	486	819.4
264	131.9	6235	1500	2720	1160	221.2
234	279	5656	1644	2840	1250	1124
207.9	144	2992	1114	3606	1044
533.7	24.72	8458	612.9		937.8
424.9	184	4027	1503	2686	868.8

## Sheet: Fig 2D
RNA parasite 18S/mouse 18S
WT day 7	SBP1-KO day 7	WT day 8	SBP1-KO day 8	SBP1-KO day 9	SBP1-KO day 11
0.0446215	0.017399	0.0162369	0.00097626	0.00338969	0.00157458
0.0288852	0.0114051	0.0674757	0.0119439	0.00692913
0.0317163	0.0191297	0.0168033	0.00458558	0.00122667
0.0270538	0.0116639	0.0346009	0.00343457	0.00136176	0.00363935
0.0502668	0.0088485	0.0270114	0.00509158	0.00448983	0.000454053
0.0252659	0.00315827	0.0147326	0.00337266		0.00117705
	0.0140781

## Sheet: Fig 3A
Survival WT vs SBP-1 KO
Days post infection	WT	SBP-1 KO
8	1				value = 1 -> mice died or were euthanized because human endpoints were reached during follow up
8	1				value = 0 -> mice were euthanized at day 20 because hyperparasitemia
9	1
9	1
9	1
9	1
10	1
10	1
11	1
10	1
7	1
8	1
8	1
8	1
8	1
8	1
8	1
9	1
9	1
9	1
10	1
11	1
8		1
9		1
10		1
11		1
9		1
20		0
20		0
20		0
20		0
20		0
20		0
20		0
10		1
10		1
10		1
20		0
20		0
20		0
20		0
20		0
20		0

## Sheet: Fig 3B
Parasitemia
Days post infection	WT																						SBP-1 KO
4	0.81	0.64	0.58	0.49	0.63	0.82	0.5	0.51	0.66	0.35	0.78	0.41	0.7	1.14	0.46	0.46							0	0.82	0.65	0.72	0.74	0.58	0.49	0.36	0.28	0.44	0.56	0.38	0.23	0.25	0.22
5	3.54	2.32	3.24	2.47	3.87	2.02	2.03	2.55	3.03	1.96	6.22	2.39	4.62	8.75	4.42	4.27	3.01	2.77	2.65	2.52	4.19	2.13	0	2.51	2.01	2.42	2.13	1.87	2.13	1.74	0.81	1.42	2.09	1.51	1.44	0.96	1.43	0.98	1.54	1.34	1.15	0.22	1.25
6	6.49	6.63	7.83	6.76	5.63	5.16	5.66	6.05	7.17	5.41	7.44	6.01	7.11	8.78	6.48	5.62	5.98	8.42	9.93	8.79	10.17	7.68	0	4.27	5.61	4.81	5.38	4.1	3.93	3.35	3.13	2.67	2.31	1.74	2.31	2.25	1.52	4.76	5.3	5.98	4.09	0.94	5.15
7	15.46	13.64	18.53	8.86	6.32	7.94	8.57	9.35	8.65	9.78	12.07	8.48	9.92		8.02	8.54	14.26	12.31	13.77	8.42	22.04	11.39	0.61	4.06	6.74	5.8	5.74	7.04	4.2	4.61	4.72	4.66	4.8	4.76	4.5	4.82	5.05	6.67	5.24	6.92	5.51	4.77	6.08
8	17.97	19.92		18.9	11.46	14.8	13.48	12.99		17.19		10.73	9.52			11.08	12.07	14.47	18.38	16.15		14.81	2.19		3.38	6.63	4.92	6.78	3.3	4.57	7.24	6.42	7.31	6.81	4.21	6.45	5.85	6.06	6.07	7.73	6.66	5.99	5.49
9					12.82	14.14	13.06			13.93							11.9			10.03			6.72		2.98	5.28	3.88	5.26	1.72	2.61		4.62	6.17	2.46	3.74	5.99	4.4	3.25	3.51	4.37	5.76	3.94	3.34
10																							6.43		3.18		3.17		3.81	1.98		2.43	3.07	3.76
11																							6.94		6.04		5.38		6.42	3.68		3.24	2.27	3.33				7.78	5.56	6.37	4.04	2.68	2.85
12																									9.83		8.5		8.75	7.64		4.03	3.63	3.75				10.32	12.67	9.28	9.64	5.88	6.36
13
14
15																									7.63		16.1		20.69	13.89		12.5	8.58	13.49
17																									24.44		39.9		32.23	37.5
18																									25.41		35.53		27.86	41.59		34.13	30.88	44.15				47.22	43.08	40.7	41.43	31.2	44.51
19
20																									37.84		32.27		51.21	41.87		40.04	36.27	46.95				40.37	46.21	58.48	45.66	37.28	57.74

## Sheet: Fig 3C
	Change in body weight
Days post infection	Control						WT																						SBP-1 KO
0	0	0	0	0	0	0	0	0	0	0	0	0	0	0	0	0	0	0	0	0	0	0	0	0	0	0	0	0	0	0	0	0	0	0	0	0	0	0	0	0	0	0	0	0	0	0	0	0	0
1
2
3
4	0.8	-2.5	2.7	-2.1			0.4	-1.3	1.6	1.7	0.8	-0.5	-1.1	2.8	3.8	0.5	4.8	3.5	0.4	-1	0	1.6							0.8	3.7	-1.6	0.4	-1.5	2.8	5.1	1	5.4	3.5	4.8	4	3.7	0.5	-1.1
5	0.4	0.5	4.1	-0.5	7.5	7.5	-2.1	-0.4	-1.6	-1.3	-1.2	-2.1	-4.2	-3.9	-2.2	-2.4	0.9	-0.4	-4.8	-11.8	-2.9	-4.9	-0.4	-2.4	-2.1	-4.4	-6.7	-1.1	0.8	0	-3.3	-2.4	-5.9	-2.8	-0.6	-3.6	1.1	6.5	5.3	2.7	1.6	-0.5	-2.2	2.6	1.4	1.8	-1	0.6	1.2
6	-0.8	1	6.4	0.5	6.7	8	-9.6	-5.8	-7.4	-7.6	-7.2	-8.9	-10.6	-11.2	-8.7	-7.6	-2.6	-6.1	-7	-17.4	-10.2	-11.4	-7.1	-4.9	-3.8	-10.6	-11.8	-8.3	0.8	-6.9	-8.9	-10	-9.3	-8.8	-6.8	-8.9	-5.4	-0.9	1.8	-1.3	-4.7	-4.3	-7.1	-0.9	-5.5	-1.8	-8.1	-0.6	-0.6
7	0.8	-0.5	5.5	-2.1	6.7	10.2	-13.4	-11.6	-11.3	-13	-12.4	-14.7	-14.8	-15.7	-14.7	-13.8	-8.3	-11.7	-11.4		-14.1	-16.2	-13.3	-9.3	-12.2	-14.4	-15.9	-13.9	1.6	-12	-15.4	-15.5	-16.2	-14.4	-13.6	-14.1	-9.7	-7.8	-6.6	-7.1	-6.3	-9	-11	-10.6	-13.2	-11.5	-9.6	-5.1	-8.7
8	0.8	2.5	5.9	-0.5	6.7	11.2	-15.9	-14.3		-16	-16.3	-18.4	-17.5	-18.5		-17.6		-12.6	-13.1			-17.8	-17.4	-12.6	-15.6	-18.3		-16.1	1.2		-18.7	-19.5	-19.1	-19.9	-18.6	-18.8	-15.6	-17	-14.9	-14.3	-12.6	-14.7	-14.8	-17.4	-16.9	-16.5	-15.2	-7.4	-14.5
9	2	2.5	7.3	-1	5.4	8					-18.7	-20	-19			-19							-19.5			-18.3			-5.2		-12.2	-25.1	-19.6	-23.2	-14.7	-19.8		-20	-16.2	-15.2	-19.9	-16.1	-20.3	-9.8	-19.6	-16.1	-16.7	-12.6	-16.8
10	1.6	4.6	8.2	0.5																									-12.9		-7.3		-17.2		-10.2	-15.6		-14.3	-7.5	-3.6	-25.1		-25.3
11	0.4	2	5.9	0.5	5.9	12.8																									-6.9		-10.7		-5.1	-8.3		-8.7	-3.9	-4.5				-1.7	-9.6	-3.2	-8.1	-14.3	-4.6
12	2	2.5	7.3	-1	1.6	2.8																									-3.3		-7.8		-0.6	-6.3		-6.5	2.2	-0.9				1.7	2.5	2.4	4.9	8.7	1.8
13	1.2	2.5	5.9	0.5	8.4	16																									-3.3		-5.9		3.4	-4.7		-4.8	4.4	1.8				3	-3.2	4.6	0	-4	1.7
14	0.4	5.6	6.4	2.1	6.7	17.6																									-0.4		-4.9		1.7	-2.6		-2.2	6.1	1.8				3	-0.5	3.7	-1.5	-1.1	1.7
15	2	6.1	7.3	4.7	6.7	17.6																									-0.8		-2.9		1.7	-1.6		-1.3	3.9	2.2				3.4	-3.2	4.6	-2.5	1.7	2.3
16
17	0.8	6.1																													-2		-9.8		-3.4	-8.3
18	0	9.6	6.8	-1	10	19.8																									-3.3		-13.2		-3.4	-11.5		-9.6	3.9	-4				1.3	-0.9	2.8	-7.1	1.7	4.6
19	1.2	10.2	9.1	1.6																											-7.7		-15.2		-6.8	-12.5		-9.1	-1.8	-6.2
20	3.2	12.2	9.1	8.4	12.1	20.9																									-10.2		-18.1		-8.5	-16.7		-16.5	-0.9	-8.9				-5.1	-8.2	-5	-13.1	-2.9	-3.5

## Sheet: Fig 3D
	Clinical score
Days post infection	Control						WT																						SBP-1 KO
4	0	0	1	0			0	1	1	1	1	0	0	0	0	1	0	0	0	0	0	0							1	1	0	0	1	0	0	1	0	0	0	0	0	0	0
5	0	1	0	0	0	0	0	0	1	1	0	0	1	0	1	1	0	0	0	1	0	0	0	0	0	1	0	0	1	0	0	0	1	0	0	0	0	0	0	0	0	0	1	0	0	0	0	0	0
6	0	0	0	0	0	0	4	2	4	3	1	0	3	4	2	0	0	2	2	7	4	4	2	2	2	2	3	1	0	6	1	3	2	2	2	0	0	1	2	0	0	0	1	2	1	2	1	0	2
7	0	0	1	0	0	0	10	6	5	4	3	2	7	6	5	2	4	5	8		8	5	5	7	5	8	5	7	0	4	7	7	6	5	2	6	5	7	4	2	3	8	8	7	8	4	7	1	7
8	0	0	0	0	0	0	8	7		9	4	4	7	5		6		7	8			8	8	5	8	8		9	0		2	7	2	8	1	2	8	7	8	4	5	4	4	5	8	5	5	8	8
9	0	0	0	0	0	0					5	6	10			10							8			9			5		0	4	2	8	2	3		5	2	1	5	7	4	4	8	4	8	4	4
10	0	0	0	0	0	0																							2		1		0		0	1		2	2	1	8		5
11	0	0	1	0	0	0																							9		1		1		0	0		0	1	1				2	3	1	3	3	1
12	0	0	0	0	0	0																									2		0		2	0		1	2	1				1	1	2	2	2	3
13	0	0	0	0	0	0																									2		2		0	1		0	1	0				2	1	1	3	2	2
14	0	0	0	0	0	0																									1		1		2	1		1	1	2				2	0	2	1	1	3
15	0	0	0	0	0	0																									2		2		2	1		1	1	2				2	3	2	3	2	0
17			0	0																											1		1		2	1
18	0	0	1	0	0	0																									1		4		3	4		1	2	2				2	3	2	2	1	1
19	0	0	0	0																											3		5		3	4		3	3	5
20	0	0	1	0	0	0																									4		7		7	7		5	5	5				5	5	5	5	5	4

## Sheet: Fig 3E
Individual clinical scores WT infected mice
Days post infection	WT
5	0	0	1	1	0	0	1	0	1	1	0	0	0	1	0	0	0	0	0	1	0	0
6	4	2	4	3	1	0	3	4	2	0	0	2	2	7	4	4	2	2	2	2	3	1
7	10	6	5	4	3	2	7	6	5	2	4	5	8		8	5	5	7	5	8	5	7
8	8	7		9	4	4	7	5		6		7	8			8	8	5	8	8		9
9					5	6	10			10							8			9
10
11
12
13
14
15
17
18
19
20

[truncated: 64 more sheets: Fig 3F, Fig 3G, Fig 3H, Fig 4A, Fig 4B, Fig 5A, Fig 5B, Fig 5C, Fig 5D, Fig 6A, Fig 6B, Fig 6C, Fig 6D, Fig 6E, Fig 6F, Fig 6G, Fig 6H, Fig 6I, Fig 7H, Fig 7I …]
